# Supplementary material for: Non-ribosomal peptide synthase profiles remain structurally similar despite minimally shared features across fungus-farming termite microbiomes
Source: ISME Commun. 2024 Jul 11;4(1):ycae094. doi: 10.1093/ismeco/ycae094 (PMC11789546; doi:10.1093/ismeco/ycae094)
Supplement: Table_S1_ycae094 [file table_s1_ycae094.xlsx]

## Sheet: Sheet 1 - Table S1
Table S1
Table S1: Overview of all samples collected and their associated metadata.
sample_id	Colony	Repeat	genus	species	GenBank accession for termite barcode (only first mention)	caste_phase	barcode_number	barcode_sequence
IC44_SW_R1	IC0044	R1	Macrotermes	bellicosus	PP986974	SW	1	TTTTAATC
IC44_LW_R1	IC0044	R1	Macrotermes	bellicosus		LW	2	ATAATTAG
IC44_SS_R1	IC0044	R1	Macrotermes	bellicosus		SS	3	ACCAAATT
IC44_LS_R1	IC0044	R1	Macrotermes	bellicosus		LS	4	CTTATCAA
IC44_YC_R1	IC0044	R1	Macrotermes	bellicosus		YC	5	TGATCATT
IC44_MC_R1	IC0044	R1	Macrotermes	bellicosus		MC	6	AGAATCTA
IC44_OC_R1	IC0044	R1	Macrotermes	bellicosus		OC	7	TCAAGAAA
IC45_SW_R1	IC0045	R1	Macrotermes	bellicosus	PP986975	SW	8	ATCGAAAT
IC45_LW_R1	IC0045	R1	Macrotermes	bellicosus		LW	9	ACATTTAC
IC45_SS_R1	IC0045	R1	Macrotermes	bellicosus		SS	10	TAGAAAAC
IC45_LS_R1	IC0045	R1	Macrotermes	bellicosus		LS	11	TTATCACC
IC45_YC_R1	IC0045	R1	Macrotermes	bellicosus		YC	12	AATAGGGT
IC45_MC_R1	IC0045	R1	Macrotermes	bellicosus		MC	13	ATTGCTGA
IC45_OC_R1	IC0045	R1	Macrotermes	bellicosus		OC	14	TGAGTTCT
IC50_SW_R1	IC0050	R1	Macrotermes	bellicosus	PP986981	SW	15	GGCTATTT
IC50_LW_R1	IC0050	R1	Macrotermes	bellicosus		LW	16	CAAGAGAT
IC50_SS_R1	IC0050	R1	Macrotermes	bellicosus		SS	17	GGAATACA
IC50_LS_R1	IC0050	R1	Macrotermes	bellicosus		LS	18	AAGGCAAT
IC50_YC_R1	IC0050	R1	Macrotermes	bellicosus		YC	19	ACAAAACG
IC50_MC_R1	IC0050	R1	Macrotermes	bellicosus		MC	21	TTGAGTGA
IC50_OC_R1	IC0050	R1	Macrotermes	bellicosus		OC	22	GCTTCTGA
IC42_SW_R1	IC0042	R1	Macrotermes	subhyalinus	PP986973	SW	23	GGCAAGAT
IC42_LW_R1	IC0042	R1	Macrotermes	subhyalinus		LW	24	GTGCTTTC
IC42_SS_R1	IC0042	R1	Macrotermes	subhyalinus		SS	25	ACACACTG
B_1_E2_ve-_R1	negative_control	R1	NA	NA		negative_control	26	CGATTCTG
batch_1_ve+	positive_control	NA	NA	NA		positive_control	27	GCAGAGTT
B1_16S_ve-_R1	negative_control	R1	NA	NA		negative_control	28	CGTCCTAT
B1_AD_ve-_R1	negative_control	R1	NA	NA		negative_control	28	CGTCCTAT
IC44_SW_R2	IC0044	R2	Macrotermes	bellicosus		SW	1	TTTTAATC
IC44_LW_R2	IC0044	R2	Macrotermes	bellicosus		LW	2	ATAATTAG
IC44_SS_R2	IC0044	R2	Macrotermes	bellicosus		SS	3	ACCAAATT
IC44_LS_R2	IC0044	R2	Macrotermes	bellicosus		LS	4	CTTATCAA
IC44_YC_R2	IC0044	R2	Macrotermes	bellicosus		YC	5	TGATCATT
IC44_MC_R2	IC0044	R2	Macrotermes	bellicosus		MC	6	AGAATCTA
IC44_OC_R2	IC0044	R2	Macrotermes	bellicosus		OC	7	TCAAGAAA
IC45_SW_R2	IC0045	R2	Macrotermes	bellicosus		SW	8	ATCGAAAT
IC45_LW_R2	IC0045	R2	Macrotermes	bellicosus		LW	9	ACATTTAC
IC45_SS_R2	IC0045	R2	Macrotermes	bellicosus		SS	10	TAGAAAAC
IC45_LS_R2	IC0045	R2	Macrotermes	bellicosus		LS	11	TTATCACC
IC45_YC_R2	IC0045	R2	Macrotermes	bellicosus		YC	12	AATAGGGT
IC45_MC_R2	IC0045	R2	Macrotermes	bellicosus		MC	13	ATTGCTGA
IC45_OC_R2	IC0045	R2	Macrotermes	bellicosus		OC	14	TGAGTTCT
IC50_SW_R2	IC0050	R2	Macrotermes	bellicosus		SW	15	GGCTATTT
IC50_LW_R2	IC0050	R2	Macrotermes	bellicosus		LW	16	CAAGAGAT
IC50_SS_R2	IC0050	R2	Macrotermes	bellicosus		SS	17	GGAATACA
IC50_LS_R2	IC0050	R2	Macrotermes	bellicosus		LS	18	AAGGCAAT
IC50_YC_R2	IC0050	R2	Macrotermes	bellicosus		YC	19	ACAAAACG
IC50_MC_R2	IC0050	R2	Macrotermes	bellicosus		MC	21	TTGAGTGA
IC50_OC_R2	IC0050	R2	Macrotermes	bellicosus		OC	22	GCTTCTGA
IC42_SW_R2	IC0042	R2	Macrotermes	subhyalinus		SW	23	GGCAAGAT
IC42_LW_R2	IC0042	R2	Macrotermes	subhyalinus		LW	24	GTGCTTTC
IC42_SS_R2	IC0042	R2	Macrotermes	subhyalinus		SS	25	ACACACTG
B_1_E2_ve-_R2	negative_control	R2	NA	NA		negative_control	26	CGATTCTG
B1_16S_ve-_R2	negative_control	R2	NA	NA		negative_control	27	GCAGAGTT
B1_AD_ve-_R2	negative_control	R2	NA	NA		negative_control	27	GCAGAGTT
IC44_SW_R3	IC0044	R3	Macrotermes	bellicosus		SW	1	TTTTAATC
IC44_LW_R3	IC0044	R3	Macrotermes	bellicosus		LW	2	ATAATTAG
IC44_SS_R3	IC0044	R3	Macrotermes	bellicosus		SS	3	ACCAAATT
IC44_LS_R3	IC0044	R3	Macrotermes	bellicosus		LS	4	CTTATCAA
IC44_YC_R3	IC0044	R3	Macrotermes	bellicosus		YC	5	TGATCATT
IC44_MC_R3	IC0044	R3	Macrotermes	bellicosus		MC	6	AGAATCTA
IC44_OC_R3	IC0044	R3	Macrotermes	bellicosus		OC	7	TCAAGAAA
IC45_SW_R3	IC0045	R3	Macrotermes	bellicosus		SW	8	ATCGAAAT
IC45_LW_R3	IC0045	R3	Macrotermes	bellicosus		LW	9	ACATTTAC
IC45_SS_R3	IC0045	R3	Macrotermes	bellicosus		SS	10	TAGAAAAC
IC45_LS_R3	IC0045	R3	Macrotermes	bellicosus		LS	11	TTATCACC
IC45_YC_R3	IC0045	R3	Macrotermes	bellicosus		YC	12	AATAGGGT
IC45_MC_R3	IC0045	R3	Macrotermes	bellicosus		MC	13	ATTGCTGA
IC45_OC_R3	IC0045	R3	Macrotermes	bellicosus		OC	14	TGAGTTCT
IC50_SW_R3	IC0050	R3	Macrotermes	bellicosus		SW	15	GGCTATTT
IC50_LW_R3	IC0050	R3	Macrotermes	bellicosus		LW	16	CAAGAGAT
IC50_SS_R3	IC0050	R3	Macrotermes	bellicosus		SS	17	GGAATACA
IC50_LS_R3	IC0050	R3	Macrotermes	bellicosus		LS	18	AAGGCAAT
IC50_YC_R3	IC0050	R3	Macrotermes	bellicosus		YC	19	ACAAAACG
IC50_MC_R3	IC0050	R3	Macrotermes	bellicosus		MC	21	TTGAGTGA
IC50_OC_R3	IC0050	R3	Macrotermes	bellicosus		OC	22	GCTTCTGA
IC42_SW_R3	IC0042	R3	Macrotermes	subhyalinus		SW	23	GGCAAGAT
IC42_LW_R3	IC0042	R3	Macrotermes	subhyalinus		LW	24	GTGCTTTC
IC42_SS_R3	IC0042	R3	Macrotermes	subhyalinus		SS	25	ACACACTG
B_1_E2_ve-_R3	negative_control	R3	NA	NA		negative_control	26	CGATTCTG
B1_16S_ve-_R3	negative_control	R3	NA	NA		negative_control	27	GCAGAGTT
B1_AD_ve-_R3	negative_control	R3	NA	NA		negative_control	27	GCAGAGTT
IC42_LS_R1	IC0042	R1	Macrotermes	subhyalinus		LS	1	TTTTAATC
IC42_YC_R1	IC0042	R1	Macrotermes	subhyalinus		YC	2	ATAATTAG
IC42_MC_R1	IC0042	R1	Macrotermes	subhyalinus		MC	3	ACCAAATT
IC42_OC_R1	IC0042	R1	Macrotermes	subhyalinus		OC	4	CTTATCAA
IC65_SW_R1	IC0065	R1	Macrotermes	subhyalinus	PP986992	SW	5	TGATCATT
IC65_LW_R1	IC0065	R1	Macrotermes	subhyalinus		LW	6	AGAATCTA
IC65_SS_R1	IC0065	R1	Macrotermes	subhyalinus		SS	7	TCAAGAAA
IC65_LS_R1	IC0065	R1	Macrotermes	subhyalinus		LS	8	ATCGAAAT
IC65_YC_R1	IC0065	R1	Macrotermes	subhyalinus		YC	9	ACATTTAC
IC65_MC_R1	IC0065	R1	Macrotermes	subhyalinus		MC	10	TAGAAAAC
IC65_OC_R1	IC0065	R1	Macrotermes	subhyalinus		OC	11	TTATCACC
IC48-1_SW_R1	IC0048-1	R1	Ancistrotermes	cavithorax	PP986978	SW	12	AATAGGGT
IC48-1_LW_R1	IC0048-1	R1	Ancistrotermes	cavithorax		LW	13	ATTGCTGA
IC48-1_SS_R1	IC0048-1	R1	Ancistrotermes	cavithorax		SS	14	TGAGTTCT
IC48-1_LS_R1	IC0048-1	R1	Ancistrotermes	cavithorax		LS	15	GGCTATTT
IC48-1_YC_R1	IC0048-1	R1	Ancistrotermes	cavithorax		YC	16	CAAGAGAT
IC48-1_C_R1	IC0048-1	R1	Ancistrotermes	cavithorax		C	17	GGAATACA
IC56-1_SW_R1	IC0056-1	R1	Ancistrotermes	cavithorax	PP986983	SW	18	AAGGCAAT
IC56-1_LW_R1	IC0056-1	R1	Ancistrotermes	cavithorax		LW	19	ACAAAACG
IC56-1_SS_R1	IC0056-1	R1	Ancistrotermes	cavithorax		SS	21	TTGAGTGA
IC56-1_LS_R1	IC0056-1	R1	Ancistrotermes	cavithorax		LS	22	GCTTCTGA
IC56-1_YC_R1	IC0056-1	R1	Ancistrotermes	cavithorax		YC	23	GGCAAGAT
IC56-1_C_R1	IC0056-1	R1	Ancistrotermes	cavithorax		C	24	GTGCTTTC
B_2_E2_ve-_R1	negative_control	R1	NA	NA		negative_control	25	ACACACTG
batch_2_ve+	positive_control	NA	NA	NA		positive_control	26	CGATTCTG
B2_16S_ve-_R1	negative_control	R1	NA	NA		negative_control	27	GCAGAGTT
B2_AD_ve-_R1	negative_control	R1	NA	NA		negative_control	27	GCAGAGTT
IC42_LS_R2	IC0042	R2	Macrotermes	subhyalinus		LS	1	TTTTAATC
IC42_YC_R2	IC0042	R2	Macrotermes	subhyalinus		YC	2	ATAATTAG
IC42_MC_R2	IC0042	R2	Macrotermes	subhyalinus		MC	3	ACCAAATT
IC42_OC_R2	IC0042	R2	Macrotermes	subhyalinus		OC	4	CTTATCAA
IC65_SW_R2	IC0065	R2	Macrotermes	subhyalinus		SW	5	TGATCATT
IC65_LW_R2	IC0065	R2	Macrotermes	subhyalinus		LW	6	AGAATCTA
IC65_SS_R2	IC0065	R2	Macrotermes	subhyalinus		SS	7	TCAAGAAA
IC65_LS_R2	IC0065	R2	Macrotermes	subhyalinus		LS	8	ATCGAAAT
IC65_YC_R2	IC0065	R2	Macrotermes	subhyalinus		YC	9	ACATTTAC
IC65_MC_R2	IC0065	R2	Macrotermes	subhyalinus		MC	10	TAGAAAAC
IC65_OC_R2	IC0065	R2	Macrotermes	subhyalinus		OC	11	TTATCACC
IC48-1_SW_R2	IC0048-1	R2	Ancistrotermes	cavithorax		SW	12	AATAGGGT
IC48-1_LW_R2	IC0048-1	R2	Ancistrotermes	cavithorax		LW	13	ATTGCTGA
IC48-1_SS_R2	IC0048-1	R2	Ancistrotermes	cavithorax		SS	14	TGAGTTCT
IC48-1_LS_R2	IC0048-1	R2	Ancistrotermes	cavithorax		LS	15	GGCTATTT
IC48-1_YC_R2	IC0048-1	R2	Ancistrotermes	cavithorax		YC	16	CAAGAGAT
IC48-1_C_R2	IC0048-1	R2	Ancistrotermes	cavithorax		C	17	GGAATACA
IC56-1_SW_R2	IC0056-1	R2	Ancistrotermes	cavithorax		SW	18	AAGGCAAT
IC56-1_LW_R2	IC0056-1	R2	Ancistrotermes	cavithorax		LW	19	ACAAAACG
IC56-1_SS_R2	IC0056-1	R2	Ancistrotermes	cavithorax		SS	21	TTGAGTGA
IC56-1_LS_R2	IC0056-1	R2	Ancistrotermes	cavithorax		LS	22	GCTTCTGA
IC56-1_YC_R2	IC0056-1	R2	Ancistrotermes	cavithorax		YC	23	GGCAAGAT
IC56-1_C_R2	IC0056-1	R2	Ancistrotermes	cavithorax		C	24	GTGCTTTC
B_2_E2_ve-_R2	negative_control	R2	NA	NA		negative_control	25	ACACACTG
B2_16S_ve-_R2	negative_control	R2	NA	NA		negative_control	26	CGATTCTG
B2_AD_ve-_R2	negative_control	R2	NA	NA		negative_control	26	CGATTCTG
IC42_LS_R3	IC0042	R3	Macrotermes	subhyalinus		LS	1	TTTTAATC
IC42_YC_R3	IC0042	R3	Macrotermes	subhyalinus		YC	2	ATAATTAG
IC42_MC_R3	IC0042	R3	Macrotermes	subhyalinus		MC	3	ACCAAATT
IC42_OC_R3	IC0042	R3	Macrotermes	subhyalinus		OC	4	CTTATCAA
IC65_SW_R3	IC0065	R3	Macrotermes	subhyalinus		SW	5	TGATCATT
IC65_LW_R3	IC0065	R3	Macrotermes	subhyalinus		LW	6	AGAATCTA
IC65_SS_R3	IC0065	R3	Macrotermes	subhyalinus		SS	7	TCAAGAAA
IC65_LS_R3	IC0065	R3	Macrotermes	subhyalinus		LS	8	ATCGAAAT
IC65_YC_R3	IC0065	R3	Macrotermes	subhyalinus		YC	9	ACATTTAC
IC65_MC_R3	IC0065	R3	Macrotermes	subhyalinus		MC	10	TAGAAAAC
IC65_OC_R3	IC0065	R3	Macrotermes	subhyalinus		OC	11	TTATCACC
IC48-1_SW_R3	IC0048-1	R3	Ancistrotermes	cavithorax		SW	12	AATAGGGT
IC48-1_LW_R3	IC0048-1	R3	Ancistrotermes	cavithorax		LW	13	ATTGCTGA
IC48-1_SS_R3	IC0048-1	R3	Ancistrotermes	cavithorax		SS	14	TGAGTTCT
IC48-1_LS_R3	IC0048-1	R3	Ancistrotermes	cavithorax		LS	15	GGCTATTT
IC48-1_YC_R3	IC0048-1	R3	Ancistrotermes	cavithorax		YC	16	CAAGAGAT
IC48-1_C_R3	IC0048-1	R3	Ancistrotermes	cavithorax		C	17	GGAATACA
IC56-1_SW_R3	IC0056-1	R3	Ancistrotermes	cavithorax		SW	18	AAGGCAAT
IC56-1_LW_R3	IC0056-1	R3	Ancistrotermes	cavithorax		LW	19	ACAAAACG
IC56-1_SS_R3	IC0056-1	R3	Ancistrotermes	cavithorax		SS	21	TTGAGTGA
IC56-1_LS_R3	IC0056-1	R3	Ancistrotermes	cavithorax		LS	22	GCTTCTGA
IC56-1_YC_R3	IC0056-1	R3	Ancistrotermes	cavithorax		YC	23	GGCAAGAT
IC56-1_C_R3	IC0056-1	R3	Ancistrotermes	cavithorax		C	24	GTGCTTTC
B_2_E2_ve-_R3	negative_control	R3	NA	NA		negative_control	25	ACACACTG
B2_16S_ve-_R3	negative_control	R3	NA	NA		negative_control	26	CGATTCTG
B2_AD_ve-_R3	negative_control	R3	NA	NA		negative_control	26	CGATTCTG
IC63-1_SW_R1	IC0063-1	R1	Ancistrotermes	cavithorax	PP986991	SW	1	TTTTAATC
IC63-1_LW_R1	IC0063-1	R1	Ancistrotermes	cavithorax		LW	2	ATAATTAG
IC63-1_SS_R1	IC0063-1	R1	Ancistrotermes	cavithorax		SS	3	ACCAAATT
IC63-1_LS_R1	IC0063-1	R1	Ancistrotermes	cavithorax		LS	4	CTTATCAA
IC63-1_YC_R1	IC0063-1	R1	Ancistrotermes	cavithorax		YC	5	TGATCATT
IC63-1_C_R1	IC0063-1	R1	Ancistrotermes	cavithorax		C	6	AGAATCTA
IC49-1_SW_R1	IC0049-1	R1	Ancistrotermes	guinensis	PP986980	SW	7	TCAAGAAA
IC49-1_LW_R1	IC0049-1	R1	Ancistrotermes	guinensis		LW	8	ATCGAAAT
IC49-1_SS_R1	IC0049-1	R1	Ancistrotermes	guinensis		SS	9	ACATTTAC
IC49-1_LS_R1	IC0049-1	R1	Ancistrotermes	guinensis		LS	10	TAGAAAAC
IC49-1_YC_R1	IC0049-1	R1	Ancistrotermes	guinensis		YC	11	TTATCACC
IC49-1_C_R1	IC0049-1	R1	Ancistrotermes	guinensis		C	12	AATAGGGT
IC56-2_SW_R1	IC0056-2	R1	Ancistrotermes	guinensis	PP986984	SW	13	ATTGCTGA
IC56-2_LW_R1	IC0056-2	R1	Ancistrotermes	guinensis		LW	14	TGAGTTCT
IC56-2_SS_R1	IC0056-2	R1	Ancistrotermes	guinensis		SS	15	GGCTATTT
IC56-2_LS_R1	IC0056-2	R1	Ancistrotermes	guinensis		LS	16	CAAGAGAT
IC56-2_YC_R1	IC0056-2	R1	Ancistrotermes	guinensis		YC	17	GGAATACA
IC56-2_C_R1	IC0056-2	R1	Ancistrotermes	guinensis		C	18	AAGGCAAT
IC57-1_SW_R1	IC0057-1	R1	Ancistrotermes	guinensis	PP986985	SW	19	ACAAAACG
IC57-1_LW_R1	IC0057-1	R1	Ancistrotermes	guinensis		LW	21	TTGAGTGA
IC57-1_SS_R1	IC0057-1	R1	Ancistrotermes	guinensis		SS	22	GCTTCTGA
IC57-1_LS_R1	IC0057-1	R1	Ancistrotermes	guinensis		LS	23	GGCAAGAT
IC57-1_YC_R1	IC0057-1	R1	Ancistrotermes	guinensis		YC	24	GTGCTTTC
IC57-1_C_R1	IC0057-1	R1	Ancistrotermes	guinensis		C	25	ACACACTG
B_3_E2_ve-_R1	negative_control	R1	NA	NA		negative_control	26	CGATTCTG
batch_3_ve+	positive_control	NA	NA	NA		positive_control	27	GCAGAGTT
B3_16S_ve-_R1	negative_control	R1	NA	NA		negative_control	28	CGTCCTAT
B3_AD_ve-_R1	negative_control	R1	NA	NA		negative_control	28	CGTCCTAT
IC63-1_SW_R2	IC0063-1	R2	Ancistrotermes	cavithorax		SW	1	TTTTAATC
IC63-1_LW_R2	IC0063-1	R2	Ancistrotermes	cavithorax		LW	2	ATAATTAG
IC63-1_SS_R2	IC0063-1	R2	Ancistrotermes	cavithorax		SS	3	ACCAAATT
IC63-1_LS_R2	IC0063-1	R2	Ancistrotermes	cavithorax		LS	4	CTTATCAA
IC63-1_YC_R2	IC0063-1	R2	Ancistrotermes	cavithorax		YC	5	TGATCATT
IC63-1_C_R2	IC0063-1	R2	Ancistrotermes	cavithorax		C	6	AGAATCTA
IC49-1_SW_R2	IC0049-1	R2	Ancistrotermes	guinensis		SW	7	TCAAGAAA
IC49-1_LW_R2	IC0049-1	R2	Ancistrotermes	guinensis		LW	8	ATCGAAAT
IC49-1_SS_R2	IC0049-1	R2	Ancistrotermes	guinensis		SS	9	ACATTTAC
IC49-1_LS_R2	IC0049-1	R2	Ancistrotermes	guinensis		LS	10	TAGAAAAC
IC49-1_YC_R2	IC0049-1	R2	Ancistrotermes	guinensis		YC	11	TTATCACC
IC49-1_C_R2	IC0049-1	R2	Ancistrotermes	guinensis		C	12	AATAGGGT
IC56-2_SW_R2	IC0056-2	R2	Ancistrotermes	guinensis		SW	13	ATTGCTGA
IC56-2_LW_R2	IC0056-2	R2	Ancistrotermes	guinensis		LW	14	TGAGTTCT
IC56-2_SS_R2	IC0056-2	R2	Ancistrotermes	guinensis		SS	15	GGCTATTT
IC56-2_LS_R2	IC0056-2	R2	Ancistrotermes	guinensis		LS	16	CAAGAGAT
IC56-2_YC_R2	IC0056-2	R2	Ancistrotermes	guinensis		YC	17	GGAATACA
IC56-2_C_R2	IC0056-2	R2	Ancistrotermes	guinensis		C	18	AAGGCAAT
IC57-1_SW_R2	IC0057-1	R2	Ancistrotermes	guinensis		SW	19	ACAAAACG
IC57-1_LW_R2	IC0057-1	R2	Ancistrotermes	guinensis		LW	21	TTGAGTGA
IC57-1_SS_R2	IC0057-1	R2	Ancistrotermes	guinensis		SS	22	GCTTCTGA
IC57-1_LS_R2	IC0057-1	R2	Ancistrotermes	guinensis		LS	23	GGCAAGAT
IC57-1_YC_R2	IC0057-1	R2	Ancistrotermes	guinensis		YC	24	GTGCTTTC
IC57-1_C_R2	IC0057-1	R2	Ancistrotermes	guinensis		C	25	ACACACTG
B_3_E2_ve-_R2	negative_control	R2	NA	NA		negative_control	26	CGATTCTG
B3_16S_ve-_R2	negative_control	R2	NA	NA		negative_control	27	GCAGAGTT
B3_AD_ve-_R2	negative_control	R2	NA	NA		negative_control	27	GCAGAGTT
IC63-1_SW_R3	IC0063-1	R3	Ancistrotermes	cavithorax		SW	1	TTTTAATC
IC63-1_LW_R3	IC0063-1	R3	Ancistrotermes	cavithorax		LW	2	ATAATTAG
IC63-1_SS_R3	IC0063-1	R3	Ancistrotermes	cavithorax		SS	3	ACCAAATT
IC63-1_LS_R3	IC0063-1	R3	Ancistrotermes	cavithorax		LS	4	CTTATCAA
IC63-1_YC_R3	IC0063-1	R3	Ancistrotermes	cavithorax		YC	5	TGATCATT
IC63-1_C_R3	IC0063-1	R3	Ancistrotermes	cavithorax		C	6	AGAATCTA
IC49-1_SW_R3	IC0049-1	R3	Ancistrotermes	guinensis		SW	7	TCAAGAAA
IC49-1_LW_R3	IC0049-1	R3	Ancistrotermes	guinensis		LW	8	ATCGAAAT
IC49-1_SS_R3	IC0049-1	R3	Ancistrotermes	guinensis		SS	9	ACATTTAC
IC49-1_LS_R3	IC0049-1	R3	Ancistrotermes	guinensis		LS	10	TAGAAAAC
IC49-1_YC_R3	IC0049-1	R3	Ancistrotermes	guinensis		YC	11	TTATCACC
IC49-1_C_R3	IC0049-1	R3	Ancistrotermes	guinensis		C	12	AATAGGGT
IC56-2_SW_R3	IC0056-2	R3	Ancistrotermes	guinensis		SW	13	ATTGCTGA
IC56-2_LW_R3	IC0056-2	R3	Ancistrotermes	guinensis		LW	14	TGAGTTCT
IC56-2_SS_R3	IC0056-2	R3	Ancistrotermes	guinensis		SS	15	GGCTATTT
IC56-2_LS_R3	IC0056-2	R3	Ancistrotermes	guinensis		LS	16	CAAGAGAT
IC56-2_YC_R3	IC0056-2	R3	Ancistrotermes	guinensis		YC	17	GGAATACA
IC56-2_C_R3	IC0056-2	R3	Ancistrotermes	guinensis		C	18	AAGGCAAT
IC57-1_SW_R3	IC0057-1	R3	Ancistrotermes	guinensis		SW	19	ACAAAACG
IC57-1_LW_R3	IC0057-1	R3	Ancistrotermes	guinensis		LW	21	TTGAGTGA
IC57-1_SS_R3	IC0057-1	R3	Ancistrotermes	guinensis		SS	22	GCTTCTGA
IC57-1_LS_R3	IC0057-1	R3	Ancistrotermes	guinensis		LS	23	GGCAAGAT
IC57-1_YC_R3	IC0057-1	R3	Ancistrotermes	guinensis		YC	24	GTGCTTTC
IC57-1_C_R3	IC0057-1	R3	Ancistrotermes	guinensis		C	25	ACACACTG
B_3_E2_ve-_R3	negative_control	R3	NA	NA		negative_control	26	CGATTCTG
B3_16S_ve-_R3	negative_control	R3	NA	NA		negative_control	27	GCAGAGTT
B3_AD_ve-_R3	negative_control	R3	NA	NA		negative_control	27	GCAGAGTT
IC48_SW_R1	IC0048	R1	Odontotermes	Species A	PP986977	SW	1	TTTTAATC
IC48_LW_R1	IC0048	R1	Odontotermes	Species A		LW	2	ATAATTAG
IC48_S_R1	IC0048	R1	Odontotermes	Species A		S	3	ACCAAATT
IC48_YC_R1	IC0048	R1	Odontotermes	Species A		YC	4	CTTATCAA
IC48_MC_R1	IC0048	R1	Odontotermes	Species A		MC	5	TGATCATT
IC48_OC_R1	IC0048	R1	Odontotermes	Species A		OC	6	AGAATCTA
IC49_SW_R1	IC0049	R1	Odontotermes	Species A	PP986979	SW	7	TCAAGAAA
IC49_LW_R1	IC0049	R1	Odontotermes	Species A		LW	8	ATCGAAAT
IC49_S_R1	IC0049	R1	Odontotermes	Species A		S	9	ACATTTAC
IC49_YC_R1	IC0049	R1	Odontotermes	Species A		YC	10	TAGAAAAC
IC49_MC_R1	IC0049	R1	Odontotermes	Species A		MC	11	TTATCACC
IC49_OC_R1	IC0049	R1	Odontotermes	Species A		OC	12	AATAGGGT
IC63_SW_R1	IC0063	R1	Odontotermes	Species A	PP986990	SW	13	ATTGCTGA
IC63_LW_R1	IC0063	R1	Odontotermes	Species A		LW	14	TGAGTTCT
IC63_S_R1	IC0063	R1	Odontotermes	Species A		S	15	GGCTATTT
IC63_YC_R1	IC0063	R1	Odontotermes	Species A		YC	16	CAAGAGAT
IC63_MC_R1	IC0063	R1	Odontotermes	Species A		MC	17	GGAATACA
IC63_OC_R1	IC0063	R1	Odontotermes	Species A		OC	18	AAGGCAAT
env_1_R1	environmental	R1	NA	NA		environmental	19	ACAAAACG
env_2_R1	environmental	R1	NA	NA		environmental	21	TTGAGTGA
B_4_E2_ve-_R1	negative_control	R1	NA	NA		negative_control	22	GCTTCTGA
batch_4_ve+	positive_control	NA	NA	NA		positive_control	23	GGCAAGAT
B4_16S_ve-_R1	negative_control	R1	NA	NA		negative_control	24	GTGCTTTC
B4_AD_ve-_R1	negative_control	R1	NA	NA		negative_control	24	GTGCTTTC
IC79_YC_R1	IC0079	R1	Macrotermes	subhyalinus	PP986994	YC	25	ACACACTG
IC79_MC_R1	IC0079	R1	Macrotermes	subhyalinus		MC	26	CGATTCTG
IC79_OC_R1	IC0079	R1	Macrotermes	subhyalinus		OC	27	GCAGAGTT
BR_16S_ve-_R1	negative_control	R1	NA	NA		negative_control	28	CGTCCTAT
BR_AD_ve-_R1	negative_control	R1	NA	NA		negative_control	28	CGTCCTAT
IC48_SW_R2	IC0048	R2	Odontotermes	Species A		SW	1	TTTTAATC
IC48_LW_R2	IC0048	R2	Odontotermes	Species A		LW	2	ATAATTAG
IC48_S_R2	IC0048	R2	Odontotermes	Species A		S	3	ACCAAATT
IC48_YC_R2	IC0048	R2	Odontotermes	Species A		YC	4	CTTATCAA
IC48_MC_R2	IC0048	R2	Odontotermes	Species A		MC	5	TGATCATT
IC48_OC_R2	IC0048	R2	Odontotermes	Species A		OC	6	AGAATCTA
IC49_SW_R2	IC0049	R2	Odontotermes	Species A		SW	7	TCAAGAAA
IC49_LW_R2	IC0049	R2	Odontotermes	Species A		LW	8	ATCGAAAT
IC49_S_R2	IC0049	R2	Odontotermes	Species A		S	9	ACATTTAC
IC49_YC_R2	IC0049	R2	Odontotermes	Species A		YC	10	TAGAAAAC
IC49_MC_R2	IC0049	R2	Odontotermes	Species A		MC	11	TTATCACC
IC49_OC_R2	IC0049	R2	Odontotermes	Species A		OC	12	AATAGGGT
IC63_SW_R2	IC0063	R2	Odontotermes	Species A		SW	13	ATTGCTGA
IC63_LW_R2	IC0063	R2	Odontotermes	Species A		LW	14	TGAGTTCT
IC63_S_R2	IC0063	R2	Odontotermes	Species A		S	15	GGCTATTT
IC63_YC_R2	IC0063	R2	Odontotermes	Species A		YC	16	CAAGAGAT
IC63_MC_R2	IC0063	R2	Odontotermes	Species A		MC	17	GGAATACA
IC63_OC_R2	IC0063	R2	Odontotermes	Species A		OC	18	AAGGCAAT
env_1_R2	environmental	R2	NA	NA		environmental	19	ACAAAACG
env_2_R2	environmental	R2	NA	NA		environmental	21	TTGAGTGA
B_4_E2_ve-_R2	negative_control	R2	NA	NA		negative_control	22	GCTTCTGA
B4_16S_ve-_R2	negative_control	R2	NA	NA		negative_control	23	GGCAAGAT
B4_AD_ve-_R2	negative_control	R2	NA	NA		negative_control	23	GGCAAGAT
IC79_YC_R2	IC0079	R2	Macrotermes	subhyalinus		YC	27	GCAGAGTT
IC79_MC_R2	IC0079	R2	Macrotermes	subhyalinus		MC	25	ACACACTG
IC79_OC_R2	IC0079	R2	Macrotermes	subhyalinus		OC	26	CGATTCTG
BR_16S_ve-_R2	negative_control	R2	NA	NA		negative_control	28	CGTCCTAT
BR_AD_ve-_R2	negative_control	R2	NA	NA		negative_control	28	CGTCCTAT
IC48_SW_R3	IC0048	R3	Odontotermes	Species A		SW	1	TTTTAATC
IC48_LW_R3	IC0048	R3	Odontotermes	Species A		LW	2	ATAATTAG
IC48_S_R3	IC0048	R3	Odontotermes	Species A		S	3	ACCAAATT
IC48_YC_R3	IC0048	R3	Odontotermes	Species A		YC	4	CTTATCAA
IC48_MC_R3	IC0048	R3	Odontotermes	Species A		MC	5	TGATCATT
IC48_OC_R3	IC0048	R3	Odontotermes	Species A		OC	6	AGAATCTA
IC49_SW_R3	IC0049	R3	Odontotermes	Species A		SW	7	TCAAGAAA
IC49_LW_R3	IC0049	R3	Odontotermes	Species A		LW	8	ATCGAAAT
IC49_S_R3	IC0049	R3	Odontotermes	Species A		S	9	ACATTTAC
IC49_YC_R3	IC0049	R3	Odontotermes	Species A		YC	10	TAGAAAAC
IC49_MC_R3	IC0049	R3	Odontotermes	Species A		MC	11	TTATCACC
IC49_OC_R3	IC0049	R3	Odontotermes	Species A		OC	12	AATAGGGT
IC63_SW_R3	IC0063	R3	Odontotermes	Species A		SW	13	ATTGCTGA
IC63_LW_R3	IC0063	R3	Odontotermes	Species A		LW	14	TGAGTTCT
IC63_S_R3	IC0063	R3	Odontotermes	Species A		S	15	GGCTATTT
IC63_YC_R3	IC0063	R3	Odontotermes	Species A		YC	16	CAAGAGAT
IC63_MC_R3	IC0063	R3	Odontotermes	Species A		MC	17	GGAATACA
IC63_OC_R3	IC0063	R3	Odontotermes	Species A		OC	18	AAGGCAAT
env_1_R3	environmental	R3	NA	NA		environmental	19	ACAAAACG
env_2_R3	environmental	R3	NA	NA		environmental	21	TTGAGTGA
B_4_E2_ve-_R3	negative_control	R3	NA	NA		negative_control	22	GCTTCTGA
B4_16S_ve-_R3	negative_control	R3	NA	NA		negative_control	23	GGCAAGAT
B4_AD_ve-_R3	negative_control	R3	NA	NA		negative_control	23	GGCAAGAT
IC79_YC_R3	IC0079	R3	Macrotermes	subhyalinus		YC	25	ACACACTG
IC79_MC_R3	IC0079	R3	Macrotermes	subhyalinus		MC	26	CGATTCTG
IC79_OC_R3	IC0079	R3	Macrotermes	subhyalinus		OC	27	GCAGAGTT
BR_16S_ve-_R3	negative_control	R3	NA	NA		negative_control	28	CGTCCTAT
BR_AD_ve-_R3	negative_control	R3	NA	NA		negative_control	28	CGTCCTAT
IC47_SW_R1	IC0047	R1	Odontotermes	Species B	PP986976	SW	1	TTTTAATC
IC47_LW_R1	IC0047	R1	Odontotermes	Species B		LW	2	ATAATTAG
IC47_S_R1	IC0047	R1	Odontotermes	Species B		S	3	ACCAAATT
IC47_YC_R1	IC0047	R1	Odontotermes	Species B		YC	4	CTTATCAA
IC47_MC_R1	IC0047	R1	Odontotermes	Species B		MC	5	TGATCATT
IC47_OC_R1	IC0047	R1	Odontotermes	Species B		OC	6	AGAATCTA
IC60_SW_R1	IC0060	R1	Odontotermes	Species B	PP986986	SW	7	TCAAGAAA
IC60_LW_R1	IC0060	R1	Odontotermes	Species B		LW	8	ATCGAAAT
IC60_S_R1	IC0060	R1	Odontotermes	Species B		S	9	ACATTTAC
IC60_YC_R1	IC0060	R1	Odontotermes	Species B		YC	10	TAGAAAAC
IC60_MC_R1	IC0060	R1	Odontotermes	Species B		MC	11	TTATCACC
IC60_OC_R1	IC0060	R1	Odontotermes	Species B		OC	12	AATAGGGT
IC62_SW_R1	IC0062	R1	Odontotermes	Species B	PP986989	SW	13	ATTGCTGA
IC62_LW_R1	IC0062	R1	Odontotermes	Species B		LW	14	TGAGTTCT
IC62_S_R1	IC0062	R1	Odontotermes	Species B		S	15	GGCTATTT
IC62_YC_R1	IC0062	R1	Odontotermes	Species B		YC	16	CAAGAGAT
IC62_MC_R1	IC0062	R1	Odontotermes	Species B		MC	17	GGAATACA
IC62_OC_R1	IC0062	R1	Odontotermes	Species B		OC	18	AAGGCAAT
IC60-2_SW_R1	IC0060-2	R1	Pseudacanthotermes	militaris	PP986987	SW	19	ACAAAACG
IC60-2_LW_R1	IC0060-2	R1	Pseudacanthotermes	militaris		LW	21	TTGAGTGA
IC60-2_SS_R1	IC0060-2	R1	Pseudacanthotermes	militaris		SS	22	GCTTCTGA
IC60-2_LS_R1	IC0060-2	R1	Pseudacanthotermes	militaris		LS	23	GGCAAGAT
IC60-2_YC_R1	IC0060-2	R1	Pseudacanthotermes	militaris		YC	24	GTGCTTTC
IC60-2_C_R1	IC0060-2	R1	Pseudacanthotermes	militaris		C	25	ACACACTG
B_5_E2_ve-_R1	negative_control	R1	NA	NA		negative_control	26	CGATTCTG
batch_5_ve+	positive_control	NA	NA	NA		positive_control	27	GCAGAGTT
B5_16S_ve-_R1	negative_control	R1	NA	NA		negative_control	28	CGTCCTAT
B5_AD_ve-_R1	negative_control	R1	NA	NA		negative_control	28	CGTCCTAT
IC47_SW_R2	IC0047	R2	Odontotermes	Species B		SW	1	TTTTAATC
IC47_LW_R2	IC0047	R2	Odontotermes	Species B		LW	2	ATAATTAG
IC47_S_R2	IC0047	R2	Odontotermes	Species B		S	3	ACCAAATT
IC47_YC_R2	IC0047	R2	Odontotermes	Species B		YC	4	CTTATCAA
IC47_MC_R2	IC0047	R2	Odontotermes	Species B		MC	5	TGATCATT
IC47_OC_R2	IC0047	R2	Odontotermes	Species B		OC	6	AGAATCTA
IC60_SW_R2	IC0060	R2	Odontotermes	Species B		SW	7	TCAAGAAA
IC60_LW_R2	IC0060	R2	Odontotermes	Species B		LW	8	ATCGAAAT
IC60_S_R2	IC0060	R2	Odontotermes	Species B		S	9	ACATTTAC
IC60_YC_R2	IC0060	R2	Odontotermes	Species B		YC	10	TAGAAAAC
IC60_MC_R2	IC0060	R2	Odontotermes	Species B		MC	11	TTATCACC
IC60_OC_R2	IC0060	R2	Odontotermes	Species B		OC	12	AATAGGGT
IC62_SW_R2	IC0062	R2	Odontotermes	Species B		SW	13	ATTGCTGA
IC62_LW_R2	IC0062	R2	Odontotermes	Species B		LW	14	TGAGTTCT
IC62_S_R2	IC0062	R2	Odontotermes	Species B		S	15	GGCTATTT
IC62_YC_R2	IC0062	R2	Odontotermes	Species B		YC	16	CAAGAGAT
IC62_MC_R2	IC0062	R2	Odontotermes	Species B		MC	17	GGAATACA
IC62_OC_R2	IC0062	R2	Odontotermes	Species B		OC	18	AAGGCAAT
IC60-2_SW_R2	IC0060-2	R2	Pseudacanthotermes	militaris		SW	19	ACAAAACG
IC60-2_LW_R2	IC0060-2	R2	Pseudacanthotermes	militaris		LW	21	TTGAGTGA
IC60-2_SS_R2	IC0060-2	R2	Pseudacanthotermes	militaris		SS	22	GCTTCTGA
IC60-2_LS_R2	IC0060-2	R2	Pseudacanthotermes	militaris		LS	23	GGCAAGAT
IC60-2_YC_R2	IC0060-2	R2	Pseudacanthotermes	militaris		YC	24	GTGCTTTC
IC60-2_C_R2	IC0060-2	R2	Pseudacanthotermes	militaris		C	25	ACACACTG
B_5_E2_ve-_R2	negative_control	R2	NA	NA		negative_control	26	CGATTCTG
B5_16S_ve-_R2	negative_control	R2	NA	NA		negative_control	27	GCAGAGTT
B5_AD_ve-_R2	negative_control	R2	NA	NA		negative_control	27	GCAGAGTT
IC47_SW_R3	IC0047	R3	Odontotermes	Species B		SW	1	TTTTAATC
IC47_LW_R3	IC0047	R3	Odontotermes	Species B		LW	2	ATAATTAG
IC47_S_R3	IC0047	R3	Odontotermes	Species B		S	3	ACCAAATT
IC47_YC_R3	IC0047	R3	Odontotermes	Species B		YC	4	CTTATCAA
IC47_MC_R3	IC0047	R3	Odontotermes	Species B		MC	5	TGATCATT
IC47_OC_R3	IC0047	R3	Odontotermes	Species B		OC	6	AGAATCTA
IC60_SW_R3	IC0060	R3	Odontotermes	Species B		SW	7	TCAAGAAA
IC60_LW_R3	IC0060	R3	Odontotermes	Species B		LW	8	ATCGAAAT
IC60_S_R3	IC0060	R3	Odontotermes	Species B		S	9	ACATTTAC
IC60_YC_R3	IC0060	R3	Odontotermes	Species B		YC	10	TAGAAAAC
IC60_MC_R3	IC0060	R3	Odontotermes	Species B		MC	11	TTATCACC
IC60_OC_R3	IC0060	R3	Odontotermes	Species B		OC	12	AATAGGGT
IC62_SW_R3	IC0062	R3	Odontotermes	Species B		SW	13	ATTGCTGA
IC62_LW_R3	IC0062	R3	Odontotermes	Species B		LW	14	TGAGTTCT
IC62_S_R3	IC0062	R3	Odontotermes	Species B		S	15	GGCTATTT
IC62_YC_R3	IC0062	R3	Odontotermes	Species B		YC	16	CAAGAGAT
IC62_MC_R3	IC0062	R3	Odontotermes	Species B		MC	17	GGAATACA
IC62_OC_R3	IC0062	R3	Odontotermes	Species B		OC	18	AAGGCAAT
IC60-2_SW_R3	IC0060-2	R3	Pseudacanthotermes	militaris		SW	19	ACAAAACG
IC60-2_LW_R3	IC0060-2	R3	Pseudacanthotermes	militaris		LW	21	TTGAGTGA
IC60-2_SS_R3	IC0060-2	R3	Pseudacanthotermes	militaris		SS	22	GCTTCTGA
IC60-2_LS_R3	IC0060-2	R3	Pseudacanthotermes	militaris		LS	23	GGCAAGAT
IC60-2_YC_R3	IC0060-2	R3	Pseudacanthotermes	militaris		YC	24	GTGCTTTC
IC60-2_C_R3	IC0060-2	R3	Pseudacanthotermes	militaris		C	25	ACACACTG
B_5_E2_ve-_R3	negative_control	R3	NA	NA		negative_control	26	CGATTCTG
B5_16S_ve-_R3	negative_control	R3	NA	NA		negative_control	27	GCAGAGTT
B5_AD_ve-_R3	negative_control	R3	NA	NA		negative_control	27	GCAGAGTT
IC61_SW_R1	IC0061	R1	Pseudacanthotermes	militaris	PP986988	SW	1	TTTTAATC
IC61_LW_R1	IC0061	R1	Pseudacanthotermes	militaris		LW	2	ATAATTAG
IC61_SS_R1	IC0061	R1	Pseudacanthotermes	militaris		SS	3	ACCAAATT
IC61_LS_R1	IC0061	R1	Pseudacanthotermes	militaris		LS	4	CTTATCAA
IC61_YC_R1	IC0061	R1	Pseudacanthotermes	militaris		YC	5	TGATCATT
IC61_C_R1	IC0061	R1	Pseudacanthotermes	militaris		C	6	AGAATCTA
IC53_SW_R1	IC0053	R1	Pseudacanthotermes		PP986982	SW	7	TCAAGAAA
IC53_LW_R1	IC0053	R1	Pseudacanthotermes			LW	8	ATCGAAAT
IC53_SS_R1	IC0053	R1	Pseudacanthotermes			SS	9	ACATTTAC
IC53_LS_R1	IC0053	R1	Pseudacanthotermes			LS	10	TAGAAAAC
IC53_C_R1	IC0053	R1	Pseudacanthotermes			C	11	TTATCACC
IC67_YC_R1	IC0067	R1	Pseudacanthotermes	militaris	PP986993	YC	12	AATAGGGT
IC67_C_R1	IC0067	R1	Pseudacanthotermes	militaris		C	13	ATTGCTGA
env_3_R1	environmental	R1	NA	NA		environmental	17	GGAATACA
env_4_R1	environmental	R1	NA	NA		environmental	18	AAGGCAAT
B_6_E2_ve-_R1	negative_control	R1	NA	NA		negative_control	19	ACAAAACG
batch_6_ve+	positive_control	NA	NA	NA		positive_control	21	TTGAGTGA
B6_16S_ve-_R1	negative_control	R1	NA	NA		negative_control	22	GCTTCTGA
B6_AD_ve-_R1	negative_control	R1	NA	NA		negative_control	22	GCTTCTGA
IC79_SW_R1	IC0079	R1	Macrotermes	subhyalinus		SW	23	GGCAAGAT
IC79_LW_R1	IC0079	R1	Macrotermes	subhyalinus		LW	24	GTGCTTTC
IC79_SS_R1	IC0079	R1	Macrotermes	subhyalinus		SS	25	ACACACTG
IC79_LS_R1	IC0079	R1	Macrotermes	subhyalinus		LS	26	CGATTCTG
IC61_SW_R2	IC0061	R2	Pseudacanthotermes	militaris		SW	1	TTTTAATC
IC61_LW_R2	IC0061	R2	Pseudacanthotermes	militaris		LW	2	ATAATTAG
IC61_SS_R2	IC0061	R2	Pseudacanthotermes	militaris		SS	3	ACCAAATT
IC61_LS_R2	IC0061	R2	Pseudacanthotermes	militaris		LS	4	CTTATCAA
IC61_YC_R2	IC0061	R2	Pseudacanthotermes	militaris		YC	5	TGATCATT
IC61_C_R2	IC0061	R2	Pseudacanthotermes	militaris		C	6	AGAATCTA
IC53_SW_R2	IC0053	R2	Pseudacanthotermes	militaris		SW	7	TCAAGAAA
IC53_LW_R2	IC0053	R2	Pseudacanthotermes	militaris		LW	8	ATCGAAAT
IC53_SS_R2	IC0053	R2	Pseudacanthotermes	militaris		SS	9	ACATTTAC
IC53_LS_R2	IC0053	R2	Pseudacanthotermes	militaris		LS	10	TAGAAAAC
IC53_C_R2	IC0053	R2	Pseudacanthotermes	militaris		C	11	TTATCACC
IC67_YC_R2	IC0067	R2	Pseudacanthotermes	militaris		YC	12	AATAGGGT
IC67_C_R2	IC0067	R2	Pseudacanthotermes	militaris		C	13	ATTGCTGA
env_3_R2	environmental	R2	NA	NA		environmental	17	GGAATACA
env_4_R2	environmental	R2	NA	NA		environmental	18	AAGGCAAT
B_6_E2_ve-_R2	negative_control	R2	NA	NA		negative_control	19	ACAAAACG
B6_16S_ve-_R2	negative_control	R2	NA	NA		negative_control	21	TTGAGTGA
B6_AD_ve-_R2	negative_control	R2	NA	NA		negative_control	21	TTGAGTGA
IC79_SW_R2	IC0079	R2	Macrotermes	subhyalinus		SW	23	GGCAAGAT
IC79_LW_R2	IC0079	R2	Macrotermes	subhyalinus		LW	24	GTGCTTTC
IC79_SS_R2	IC0079	R2	Macrotermes	subhyalinus		SS	25	ACACACTG
IC79_LS_R2	IC0079	R2	Macrotermes	subhyalinus		LS	26	CGATTCTG
IC61_SW_R3	IC0061	R3	Pseudacanthotermes	militaris		SW	1	TTTTAATC
IC61_LW_R3	IC0061	R3	Pseudacanthotermes	militaris		LW	2	ATAATTAG
IC61_LS_R3	IC0061	R3	Pseudacanthotermes	militaris		LS	3	ACCAAATT
IC61_SS_R3	IC0061	R3	Pseudacanthotermes	militaris		SS	4	CTTATCAA
IC61_YC_R3	IC0061	R3	Pseudacanthotermes	militaris		YC	5	TGATCATT
IC61_C_R3	IC0061	R3	Pseudacanthotermes	militaris		C	6	AGAATCTA
IC53_SW_R3	IC0053	R3	Pseudacanthotermes	militaris		SW	7	TCAAGAAA
IC53_LW_R3	IC0053	R3	Pseudacanthotermes	militaris		LW	8	ATCGAAAT
IC53_SS_R3	IC0053	R3	Pseudacanthotermes	militaris		SS	9	ACATTTAC
IC53_LS_R3	IC0053	R3	Pseudacanthotermes	militaris		LS	10	TAGAAAAC
IC53_C_R3	IC0053	R3	Pseudacanthotermes	militaris		C	11	TTATCACC
IC67_YC_R3	IC0067	R3	Pseudacanthotermes	militaris		YC	12	AATAGGGT
IC67_C_R3	IC0067	R3	Pseudacanthotermes	militaris		C	13	ATTGCTGA
env_3_R3	environmental	R3	NA	NA		environmental	17	GGAATACA
env_4_R3	environmental	R3	NA	NA		environmental	18	AAGGCAAT
B_6_E2_ve-_R3	negative_control	R3	NA	NA		negative_control	19	ACAAAACG
B6_16S_ve-_R3	negative_control	R3	NA	NA		negative_control	21	TTGAGTGA
B6_AD_ve-_R3	negative_control	R3	NA	NA		negative_control	21	TTGAGTGA
IC79_SW_R3	IC0079	R3	Macrotermes	subhyalinus		SW	23	GGCAAGAT
IC79_LW_R3	IC0079	R3	Macrotermes	subhyalinus		LW	24	GTGCTTTC
IC79_SS_R3	IC0079	R3	Macrotermes	subhyalinus		SS	25	ACACACTG
IC79_LS_R3	IC0079	R3	Macrotermes	subhyalinus		LS	26	CGATTCTG
