# Supplementary material for: Non-ribosomal peptide synthase profiles remain structurally similar despite minimally shared features across fungus-farming termite microbiomes
Source: ISME Commun. 2024 Jul 11;4(1):ycae094. doi: 10.1093/ismeco/ycae094 (PMC11789546; doi:10.1093/ismeco/ycae094)
Supplement: Table_S2_ycae094 [file table_s2_ycae094.xlsx]

## Sheet: Sheet1
Table S2: TukeyHSD results of ANOVA tests of the effect of sample type, termite host species and their interaction on ASV(top) and OBU(bottom) Shannon diversity
ASV
Comparison	Difference in means	Interval lower end point	Interval upper end point	Adjusted p value
YC vs SW	-0.772952	-1.36812	-0.177781	0.0025489
YC vs SS	0.0727377	-0.579239	0.724715	0.999992
YC vs S	0.871114	-0.021642	1.76387	0.0614701
YC vs OC	1.66516	0.967262	2.36306	0
YC vs MC	0.609391	-0.0885084	1.30729	0.13734
YC vs LW	-0.672099	-1.26727	-0.0769281	0.0151118
YC vs LS	0.32829	-0.323687	0.980267	0.801805
YC vs C	-0.2872	-1.02818	0.453781	0.947049
SW vs SS	0.845689	0.193712	1.49767	0.0025944
SW vs S	1.64407	0.75131	2.53682	2.8e-06
SW vs OC	2.43811	1.74021	3.13601	0
SW vs MC	1.38234	0.684443	2.08024	4e-07
SW vs LW	0.100853	-0.494318	0.696023	0.999807
SW vs LS	1.10124	0.449264	1.75322	2.15e-05
SW vs C	0.485751	-0.25523	1.22673	0.490498
SS vs S	0.798377	-0.133213	1.72997	0.154195
SS vs OC	1.59242	0.845491	2.33936	0
SS vs MC	0.536654	-0.21028	1.28359	0.362701
SS vs LW	-0.744837	-1.39681	-0.0928596	0.0132652
SS vs LS	0.255552	-0.448663	0.959768	0.963802
SS vs C	-0.359938	-1.14727	0.427399	0.873376
S vs OC	0.794048	-0.170239	1.75833	0.194058
S vs MC	-0.261723	-1.22601	0.702564	0.994302
S vs LW	-1.54321	-2.43597	-0.650457	1.27e-05
S vs LS	-0.542824	-1.47441	0.388765	0.64737
S vs C	-1.15831	-2.15423	-0.162403	0.0107837
OC vs MC	-1.05577	-1.84311	-0.268434	0.0015842
OC vs LW	-2.33726	-3.03516	-1.63936	0
OC vs LS	-1.33687	-2.08381	-0.589939	5.6e-06
OC vs C	-1.95236	-2.77813	-1.1266	0
MC vs LW	-1.28149	-1.97939	-0.58359	3e-06
MC vs LS	-0.281101	-1.02803	0.465832	0.955241
MC vs C	-0.896592	-1.72236	-0.0708256	0.0229906
LW vs LS	1.00039	0.348412	1.65237	0.0001565
LW vs C	0.384898	-0.356083	1.12588	0.773526
LS vs C	-0.61549	-1.40283	0.171847	0.253218
OBU
Comparison	Difference in means	Interval lower end point	Interval upper end point	Adjusted p value
LS vs C	-0.800916	-1.78039	0.178554	0.201578
LS vs LW	-0.645094	-1.45617	0.165984	0.232728
LS vs MC	-0.953821	-1.88303	-0.0246142	0.0396301
LS vs OC	-0.0388741	-0.968081	0.890333	1
LS vs SS	-0.28815	-1.16421	0.587914	0.980077
LS vs SW	-0.334526	-1.1456	0.476552	0.925404
LS vs YC	-0.727447	-1.53853	0.0836309	0.115257
LW vs C	-0.155822	-1.07762	0.765981	0.99981
LW vs MC	-0.308726	-1.17693	0.559481	0.967916
LW vs OC	0.60622	-0.261987	1.47443	0.402142
LW vs SW	0.310568	-0.429842	1.05098	0.918378
LW vs YC	-0.0823528	-0.822762	0.658057	0.999992
MC vs C	0.152905	-0.874372	1.18018	0.999927
MC vs YC	0.226374	-0.641834	1.09458	0.995665
OC vs C	-0.762042	-1.78932	0.265235	0.31971
OC vs MC	-0.914947	-1.89442	0.0645231	0.0863909
OC vs YC	-0.688573	-1.55678	0.179634	0.236045
S vs C	-0.713105	-1.95205	0.525837	0.662367
S vs LS	0.0878111	-1.07111	1.24674	1
S vs LW	-0.557283	-1.6679	0.553331	0.804808
S vs MC	-0.86601	-2.06561	0.333591	0.356187
S vs OC	0.048937	-1.15066	1.24854	1
SS vs C	-0.512766	-1.49224	0.466704	0.766026
SS vs LW	-0.356944	-1.16802	0.454134	0.895263
SS vs MC	-0.665671	-1.59488	0.263536	0.366687
SS vs OC	0.249276	-0.679931	1.17848	0.994735
S vs SS	-0.200339	-1.35926	0.958585	0.999776
SS vs SW	-0.0463762	-0.857454	0.764702	1
S vs SW	-0.246715	-1.35733	0.863899	0.99859
SS vs YC	-0.439297	-1.25038	0.371781	0.731464
SW vs C	-0.46639	-1.38819	0.455413	0.797609
SW vs MC	-0.619294	-1.4875	0.248913	0.372606
SW vs OC	0.295652	-0.572555	1.16386	0.975307
SW vs YC	-0.392921	-1.13333	0.347489	0.752572
S vs YC	-0.639636	-1.75025	0.470978	0.661623
YC vs C	-0.0734688	-0.995271	0.848334	0.999999
