# Supplementary material for: Non-ribosomal peptide synthase profiles remain structurally similar despite minimally shared features across fungus-farming termite microbiomes
Source: ISME Commun. 2024 Jul 11;4(1):ycae094. doi: 10.1093/ismeco/ycae094 (PMC11789546; doi:10.1093/ismeco/ycae094)
Supplement: Table_S3_ycae094 [file table_s3_ycae094.xlsx]

## Sheet: Sheet1
Table S3: PERMANOVA results of 16S V3-V4 ASV composition tested against independent variables and their interactions from all samples. Distances are Bray-Curtis dissimilarity.
	Sample type			Species			Sample type : Species
Comparison	F	R2	p-value	F	R2	p-value	F	R2	p-value
LW vs. C	3.87024	0.0598379	0.0001	6.00006	0.556602	0.0001	1.9041	0.0588787	0.0138
LW vs. MC	4.32296	0.0626411	0.0001	6.05194	0.526167	0.0001	2.12566	0.0924046	0.0032
LW vs. OC	4.48546	0.0688553	0.0001	5.27973	0.486287	0.0001	2.3265	0.107141	0.0002
LW vs. SW	1.54964	0.0116417	0.008	16.1836	0.729478	0.0001	1.07665	0.0485302	0.2257
LW vs. YC	3.0289	0.0243137	0.0001	13.6293	0.656433	0.0001	1.96187	0.0944903	0.0042
MC vs. C	2.49588	0.0919259	0.00115741	1.93103	0.355609	0.00115741	NA	NA	NA
MC vs. OC	0.853849	0.0312647	0.895833	2.72376	0.299201	0.00347222	0.761724	0.0836744	0.913194
MC vs. SW	4.35716	0.063713	0.0001	5.85931	0.51407	0.0001	2.29142	0.100519	0.0002
MC vs. YC	3.30566	0.0522394	0.0001	5.66372	0.537024	0.0001	1.33033	0.0630697	0.0773
OC vs. C	2.18081	0.0855485	0.000578704	1.66225	0.326033	0.000578704	NA	NA	NA
OC vs. SW	4.23231	0.065803	0.0001	5.20207	0.485284	0.0001	2.29105	0.106862	0.0002
OC vs. YC	3.83637	0.0636012	0.0001	4.75768	0.47325	0.0001	1.97892	0.0984223	0.0015
S vs. C	4.67862	0.045243	0.0001	9.42199	0.546672	0.0001	3.10022	0.0599592	0.0001
S vs. LW	5.0394	0.0297708	0.0001	16.661	0.59056	0.0001	3.54465	0.125642	0.0001
S vs. MC	5.9885	0.0550689	0.0001	9.39192	0.518197	0.0001	3.13515	0.0864904	0.0001
S vs. OC	5.82406	0.0557927	0.0001	8.67242	0.498475	0.0001	3.17627	0.0912833	0.0001
S vs. SW	4.56081	0.0272279	0.0001	16.7112	0.598591	0.0001	3.27956	0.117473	0.0001
S vs. YC	5.8825	0.0364908	0.0001	14.8622	0.553168	0.0001	3.85816	0.143599	0.0001
SW vs. C	3.79535	0.0593515	0.0001	5.90648	0.554192	0.0001	1.85637	0.0580596	0.0235
SW vs. YC	3.40819	0.0276081	0.0001	13.141	0.638694	0.0001	2.1991	0.106883	0.0043
YC vs. C	3.21312	0.0541672	0.002	5.38305	0.544489	0.0001	NA	NA	NA
