# Supplementary material for: Non-ribosomal peptide synthase profiles remain structurally similar despite minimally shared features across fungus-farming termite microbiomes
Source: ISME Commun. 2024 Jul 11;4(1):ycae094. doi: 10.1093/ismeco/ycae094 (PMC11789546; doi:10.1093/ismeco/ycae094)
Supplement: Table_S4_ycae094 [file table_s4_ycae094.xlsx]

## Sheet: Sheet1
Table S4: PERMANOVA results of A domain OBU composition tested against independent variables and their interactions from all samples. Distances are Bray-Curtis dissimilarity.
	Sample type			Species			Sample type: Species
Comparison	F	R2	p-value	F	R2	p-value	F	R2	p-value
LW vs. C	2.17238	0.0437926	0.0006	3.89492	0.471102	0.0001	1.5321	0.0617705	0.0361
LW vs. MC	2.5745	0.0432381	0.0005	4.98385	0.502215	0.0001	1.68826	0.0850616	0.0278
LW vs. OC	2.67496	0.0525233	0.0001	3.67289	0.432707	0.0001	1.40556	0.0827953	0.0292
LW vs. SW	1.29568	0.0149799	0.0178	8.39964	0.582668	0.0001	1.13358	0.0786346	0.3186
LW vs. YC	1.56704	0.0215325	0.1033	6.05238	0.498989	0.0001	1.14907	0.0947354	0.3266
MC vs. C	2.62655	0.0872578	0.00115741	2.49489	0.41442	0.00115741	NA	NA	NA
MC vs. OC	1.56672	0.0514598	0.173611	3.17894	0.313242	0.00347222	1.11399	0.109769	0.159722
MC vs. SW	3.35416	0.0518646	0.0001	5.42983	0.503762	0.0001	2.2461	0.104193	0.0011
MC vs. YC	2.04813	0.0396488	0.0001	4.08793	0.474818	0.0001	1.02703	0.0596453	0.4275
OC vs. C	2.17426	0.0864162	0.000578704	1.59721	0.317407	0.0138889	NA	NA	NA
OC vs. SW	3.37115	0.0615299	0.0001	3.91074	0.428271	0.0001	1.98439	0.108657	0.0019
OC vs. YC	2.4586	0.0541785	0.0001	2.92335	0.38652	0.0001	1.12697	0.0745026	0.1235
S vs. C	3.04708	0.0386172	0.0001	5.97698	0.454496	0.0001	1.99788	0.0506404	0.0007
S vs. LW	2.9524	0.0267559	0.0001	8.66243	0.471017	0.0001	2.06974	0.112542	0.0002
S vs. MC	4.01928	0.0451662	0.0054	7.11607	0.479796	0.0001	1.75767	0.0592549	0.0465
S vs. OC	4.25209	0.0524709	0.0001	5.56854	0.412296	0.0001	2.12458	0.0786523	0.0023
S vs. SW	2.46518	0.0215941	0.0002	9.68754	0.509159	0.0001	1.7615	0.0925809	0.0008
S vs. YC	3.30376	0.0321402	0.0001	7.56292	0.441449	0.0001	1.85183	0.108091	0.0002
SW vs. C	2.98951	0.0554892	0.0001	4.33207	0.482454	0.0001	1.94677	0.0722692	0.0176
SW vs. YC	2.14443	0.0277058	0.0091	6.53322	0.506452	0.0001	1.34269	0.104085	0.2478
YC vs. C	2.02293	0.0462885	0.0427	2.95565	0.405785	0.0001	1.47295	0.0674076	0.1765
