# Supplementary material for: Non-ribosomal peptide synthase profiles remain structurally similar despite minimally shared features across fungus-farming termite microbiomes
Source: ISME Commun. 2024 Jul 11;4(1):ycae094. doi: 10.1093/ismeco/ycae094 (PMC11789546; doi:10.1093/ismeco/ycae094)
Supplement: Table_S5_ycae094 [file table_s5_ycae094.xlsx]

## Sheet: Sheet1
Table S5: PERMANOVA results of 16S V3-V4 ASV composition, grouped to taxonomic genus, tested against independent variables and their interactions from all samples. Distances are Bray-Curtis dissimilarity
	Sample type			Species			Sample type: Species
Comparison	F	R2	p-value	F	R2	p-value	F	R2	p-value
LW vs. C	46.7345	0.346737	0.001	10.5666	0.470378	0.001	2.82494	0.0419181	0.02
LW vs. MC	79.9162	0.474224	0.001	8.60494	0.306371	0.001	5.32474	0.0947913	0.001
LW vs. OC	67.8369	0.535984	0.001	4.80644	0.227856	0.001	2.96319	0.0702372	0.013
LW vs. SW	2.59142	0.00732528	0.101	53.0037	0.898968	0.001	1.19166	0.0202112	0.345
LW vs. YC	46.6671	0.145966	0.001	35.0277	0.657362	0.001	5.9797	0.112221	0.001
MC vs. C	1.7833	0.0838607	0.163	1.09635	0.257782	0.382	NA	NA	NA
MC vs. OC	1.42729	0.0660465	0.222	1.21585	0.168787	0.297	0.178513	0.0247816	0.988
MC vs. SW	86.9553	0.511069	0.001	8.02333	0.282937	0.001	4.6829	0.0825695	0.001
MC vs. YC	58.1369	0.469561	0.001	6.05159	0.293265	0.001	2.45493	0.059484	0.032
OC vs. C	3.82539	0.191138	0.034	0.437681	0.109345	0.921	NA	NA	NA
OC vs. SW	73.3685	0.568251	0.001	4.54116	0.211032	0.001	2.49911	0.0580681	0.024
OC vs. YC	57.0479	0.552477	0.001	3.39099	0.197039	0.002	1.28819	0.0374261	0.284
S vs. C	39.1138	0.157595	0.001	26.1145	0.631317	0.001	9.69514	0.0781264	0.001
S vs. LW	22.8383	0.0440358	0.001	64.4702	0.745852	0.001	11.4951	0.132987	0.001
S vs. MC	76.4553	0.273547	0.001	26.2946	0.564473	0.001	3.42423	0.0367543	0.001
S vs. OC	78.7839	0.353264	0.001	17.2157	0.463168	0.001	1.97958	0.0266291	0.064
S vs. SW	25.8678	0.0515157	0.001	61.1036	0.730125	0.001	11.6076	0.138699	0.001
S vs. YC	41.3705	0.0909552	0.001	52.2446	0.689176	0.001	9.83435	0.129728	0.001
SW vs. C	52.6741	0.391444	0.001	9.59621	0.427881	0.001	2.65617	0.0394783	0.036
SW vs. YC	46.4793	0.154484	0.001	30.9682	0.617577	0.001	6.92996	0.138199	0.001
YC vs. C	32.6632	0.344786	0.001	6.20345	0.392894	0.001	NA	NA	NA
