# Supplementary material for: Non-ribosomal peptide synthase profiles remain structurally similar despite minimally shared features across fungus-farming termite microbiomes
Source: ISME Commun. 2024 Jul 11;4(1):ycae094. doi: 10.1093/ismeco/ycae094 (PMC11789546; doi:10.1093/ismeco/ycae094)
Supplement: Table_S6_ycae094 [file table_s6_ycae094.xlsx]

## Sheet: Sheet1
Table S6: Species core OBU relative abundances for termite guts and fungus combs. The “Sum/total” column shows the sum of relative abundance divided by percentage total OBUs in a species that the core OBUs make up.
Termite work gut samples
Genus	Species	OBUs in core	% of total OBUs in species	sum of relative abundance	Sum/total
Macrotermes	bellicosus	52	13.9	46.55	3.34892
	subhyalinus	22	2.5	21.58	8.632
Ancistrotermes	cavithorax	42	4.7	32.35	6.88298
	guinensis	57	10.2	43.43	4.25784
Odontotermes	Species A	32	5.6	37.78	6.74643
	Species B	14	2.3	14.29	6.21304
Pseudocanthotermes	militaris	49	7	37.11	5.30143
Fungus comb samples
Genus	Species	OBUs in core	% of total OBUs in species	sum of relative abundance	Sum/total
Macrotermes	bellicosus	13	3	8.19	2.73
	subhyalinus	4	0.46	1.44	3.13043
Ancistrotermes	cavithorax	15	1.42	7.91	5.57042
	guinensis	3	0.49	1.92	3.91837
Odontotermes	Species A	4	0.52	1.63	3.13462
	Species B	2	0.27	0.62	2.2963
Pseudocanthotermes	militaris	5	0.69	1.44	2.08696
