# Supplementary material for: Non-ribosomal peptide synthase profiles remain structurally similar despite minimally shared features across fungus-farming termite microbiomes
Source: ISME Commun. 2024 Jul 11;4(1):ycae094. doi: 10.1093/ismeco/ycae094 (PMC11789546; doi:10.1093/ismeco/ycae094)
Supplement: Table_S7_ycae094 [file table_s7_ycae094.xlsx]

## Sheet: Sheet1
Table S7: BLASTX output for species core OBUs, the single total comb core OBU and previously identified specialised metabolites. Only BGCs with hits in the MIBiG database with a bit-score >50 and sequence identity >50% are included.
Species core OBUs
qseqid	sseqid	pident	length	mismatch	gapopen	qstart	qend	sstart	send	evalue	bitscore	antimicrobial
a84f264ed19a5c6569bbf48d8718fcaa	BGC0000452|c1|22858-42321|+|BBR47_27890|tyrocidine_synthetase_III|BAH43766.1	95.714	70	3	0	1	210	618	687	5.8e-43	147	https://doi.org/10.1007/s11274-018-2437-4
d466566b8d26ef9d1983176bd1ef5690	BGC0001608|c1|25585-43539|+|AAW51_2721|peptide_synthetase|AKJ29412.1	84.286	70	11	0	1	210	742	811	3.62e-37	131	https://doi.org/10.1073/pnas.1720941115
482cd1cb8d66fe9ec38ddb83f771ba33	BGC0000452|c1|11983-22752|+|BBR47_27880|tyrocidine_synthetase_II|BAH43765.1	79.71	69	14	0	4	210	2700	2768	7.42e-35	124	https://doi.org/10.1007/s11274-018-2437-4
9fca6c235d1b04dd89e6ff620e3a288e	BGC0001629|c1|33131-63961|+|QMS47800.1|JesC|QMS47800.1	79.71	69	14	0	4	210	8200	8268	1.14e-35	127	https://doi.org/10.1073/pnas.1721790115
c3b3834622ce0346a977015f7d95eabf	BGC0000399|c1|22669-37374|+|PFL_2147|non-ribosomal_peptide_synthetase_OfaC|AAY91421.3	78.788	66	14	0	1	198	3890	3955	5.25e-31	113	https://doi.org/10.3389/fmicb.2016.00382
bbb3979de401af8cc25ac9c738380fa7	BGC0001629|c1|33131-63961|+|QMS47800.1|JesC|QMS47800.1	78.571	70	15	0	1	210	8199	8268	3.73e-34	122	https://doi.org/10.1073/pnas.1721790115
32aeda3996a83bf2a1ab6094de3274ab	BGC0002706|c1|5354-13171|+|AAC44129.1|saframycin_Mx1_synthetase_A|AAC44129.1	75.362	69	17	0	4	210	644	712	2.42e-28	106	https://doi.org/10.1099/13500872-141-8-1793 https://doi.org/10.1016/S1099-4831(08)60061-9
e4cd9ec7ede1cd74ba615102f3dc04de	BGC0001005|c1|11667-18644|+|AHI59108.1|locillomycin_synthase_A|AHI59108.1	73.529	68	18	0	4	207	1435	1502	4.62e-30	110	https://doi.org/10.1128/AEM.01639-15
02ab15c9a7f3fc7927b38cb42b19f76b	BGC0001297|c1|35546-43249|-|ALG65319.1|Cal17|ALG65319.1	68.056	72	19	2	4	210	1720	1790	2.37e-21	86.3	https://doi.org/10.1038/ncomms9421
d359fbaca92406f2b3f344b9e5acb888	BGC0002697|c1|8220-15374|+|SCATT_32630|non-ribosomal_peptide_synthetase|AEW95634.1	65.714	70	24	0	1	210	583	652	7.03e-29	107	https://doi.org/10.1038/s41564-022-01073-4
c67a59049467e3031d67676bca42a0e1	BGC0001984|c1|42975-55616|-|QED55422.1|nonribosomal_peptide_synthetase|QED55422.1	65.217	69	24	0	4	210	3780	3848	1.49e-22	89.7	https://doi.org/10.1021/acs.jnatprod.9b00074
91e0f7aa34133c5b69b99dcb8b25cc20	BGC0000449|c1|4869-46985|+|AHF21228.1|TriD|AHF21228.1	64.789	71	22	2	1	210	640	708	3.44e-23	91.7	https://doi.org/10.1002/cbic.201300595 https://doi.org/10.1039%2Fd0md00413h
a3ee8fa459c275511bbcfbc0df2ae7ff	BGC0001033|c1|54260-58753|+|ERIC2_c18170|putative_non-ribosomal_peptide_ligase_domain_protein|AHD05627.1	63.768	69	25	0	4	210	614	682	2.58e-24	94.7	https://doi.org/10.1002/mbo3.195
c9d902702173c9c8b67eda1043b160cb	BGC0002455|c1|791-2482|+|SKB24610.1||SKB24610.1	63.636	66	24	0	1	198	207	272	4.47e-26	99.8	https://doi.org/10.1038/ncomms15172
86e20c80772d3709d30728d6091a0bbd	BGC0000162|c1|3309-6404|-|ACB37722.1|DNA_polymerase_III_alpha_subunit|ACB37722.1	63.077	65	20	1	26	208	529	593	4.77e-19	79.7	https://doi.org/10.1016/j.canlet.2018.09.032 https://doi.org/10.1128/jb.00533-08
Total core OBU
qseqid	sseqid	pident	length	mismatch	gapopen	qstart	qend	sstart	send	evalue	bitscore	antimicrobial
482cd1cb8d66fe9ec38ddb83f771ba33	BGC0000452|c1|11983-22752|+|BBR47_27880|tyrocidine_synthetase_II|BAH43765.1	79.71	69	14	0	4	210	2700	2768	7.42e-35	124	https://doi.org/10.1007/s11274-018-2437-4
Secondary metabolites previously identified in the symbiosis
qseqid	sseqid	pident	length	mismatch	gapopen	qstart	qend	sstart	send	evalue	bitscore	antimicrobial
Actinomycin
7067e63a28da4b2ca80176cae591cc4d	BGC0000296|c1|15166-23001|+|ADG27358.1|peptide_synthetase|ADG27358.1	68.116	69	22	0	4	210	624	692	8.96e-26	99	https://doi.org/10.1007/s13205-019-1573-3
9729373891a7de51d26b7e267341f3b6	BGC0000296|c1|22998-35741|+|ADG27359.1|peptide_synthetase|ADG27359.1	71.212	66	19	0	4	201	617	682	4.8e-27	102	https://doi.org/10.1007/s13205-019-1573-3
fe73f1d6267109354e11ffedb674c23a	BGC0000296|c1|15166-23001|+|ADG27358.1|peptide_synthetase|ADG27358.1	65.217	69	24	0	4	210	624	692	2.14e-24	95.1	https://doi.org/10.1007/s13205-019-1573-3
7b706c4976f69ad14cf0f1d21f7f6e52	BGC0000296|c1|22998-35741|+|ADG27359.1|peptide_synthetase|ADG27359.1	67.143	70	23	0	1	210	1683	1752	4.95e-24	94	https://doi.org/10.1007/s13205-019-1573-3
Bacillaene
5b373ab832c8ebe55c94b02426c54682	BGC0001089|c1|47347-63648|+|CAG23960.2|hybrid_NRPS/PKS_protein|CAG23960.2	54.412	68	31	0	4	207	645	712	1.92e-18	78.2	https://doi.org/10.1038/srep03250
0a2e7cf73cfb684aff86368fe526e347	BGC0001089|c1|47347-63648|+|CAG23960.2|hybrid_NRPS/PKS_protein|CAG23960.2	67.164	67	22	0	1	201	644	710	7.63e-29	107	https://doi.org/10.1038/srep03250
microtermolide
eea17211762beaceba0781e1859335b9	BGC0001332|c1|32751-42086|+|B073_RS0123900|non-ribosomal_peptide_synthetase|WP_018540607.1	62.319	69	26	0	4	210	653	721	3.06e-22	89	No activity
8e8664959a1892e4e80d417fc01689fa	BGC0001332|c1|22884-26207|-|B073_RS0123880|non-ribosomal_peptide_synthetase|WP_018540603.1	78.571	70	15	0	1	210	645	714	1.29e-35	127	No activity
f5cc30a455eaddabb54b90c13f140fc2	BGC0001332|c1|22884-26207|-|B073_RS0123880|non-ribosomal_peptide_synthetase|WP_018540603.1	80	70	14	0	1	210	645	714	2.29e-35	126	No activity
910b9dfbbc881797e7bd1cbc90119e89	BGC0001332|c1|22884-26207|-|B073_RS0123880|non-ribosomal_peptide_synthetase|WP_018540603.1	62.857	70	26	0	1	210	645	714	2.73e-24	94.7	No activity
add75400db6df303b1a72a18d92aca4e	BGC0001332|c1|22884-26207|-|B073_RS0123880|non-ribosomal_peptide_synthetase|WP_018540603.1	82.609	69	12	0	4	210	646	714	5.14e-36	128	No activity
9b9431d8d7ac35136780f19cd4651c11	BGC0001332|c1|32751-42086|+|B073_RS0123900|non-ribosomal_peptide_synthetase|WP_018540607.1	64.286	70	25	0	1	210	652	721	6.91e-23	90.5	No activity
